# Supplementary material for: Current knowledge of SLC6A1-related neurodevelopmental disorders
Source: Brain Commun. 2020 Oct 13;2(2):fcaa170. doi: 10.1093/braincomms/fcaa170 (PMC7677605; doi:10.1093/braincomms/fcaa170)
Supplement: fcaa170_Supplementary_Data [file fcaa170_supplementary_data.zip]

Archive with 1 entries (1 files):
- fcaa170_Supplementary_Data.xlsx
