# Supplementary material for: Current knowledge of SLC6A1-related neurodevelopmental disorders
Source: Brain Commun. 2020 Oct 13;2(2):fcaa170. doi: 10.1093/braincomms/fcaa170 (PMC7677605; doi:10.1093/braincomms/fcaa170)
Supplement: fcaa170_Supplementary_Data [file fcaa170_supplementary_data.zip › fcaa170_Supplementary_Data.xlsx]

## Sheet: Legend
	Abbreviation Definitions
	NA	Data Unavailable
	EOAE	Early Onset Absence Epilepsy
	NAFE	Non-Acquired Focal Epilepsy
	DEE	Developmental Epileptic Encephalopathy
	GGE	Genetic Generalized Epilepsy
	MAE	Myoclonic Astatic Epilepsy
	CAE	Childhood Absence Epilepsy
	DD/ID	Developmental Delay / Intellectual Disability
	ASD	Autism spectrum disorder
	PTV	Protein Truncating Variant
	INDEL	Insertion/Deletion
	CNV	Copy Number Variant

## Sheet: Data
Patient ID	Reference	Chr	Position	Reference allele	Alternative allele	Transcript (ENST00000287766.4)	Protein (ENSP00000287766.4)	Variant type	gnomAD	Inheritance	Gender	Age at Inclusion (years)	Family History of Neurologic or Psychiatric disorders	Epilepsy	Age at seizure onset (months)	Non-Convulsive Status	Focal Sz	GTC	Eyelid Myoclonia	Atonic	Myoclonic	Absence or Atypical Absence	Epilepsy Syndrome Classification	Cognitive level before seizure onset	Cognitive Level AFTER Seizure Onset	ADHD	Aggression	Autistic traits	Movement Disorder	Hypotonia	Ataxia	EEG
SLC6A1_001	SLC6A1-Connect	3	11067493	C	T	c.884C>T	p.Ser295Leu	missense	No	unknown	NA	1.3	Yes	No	NA	No	No	No	No	No	No	No	No Seizures	NA	NA	No	No	No	No	Yes	No	Normal
SLC6A1_002	SLC6A1-Connect	3	11067172	T	C	c.752T>C	p.Leu251Pro	missense	No	de novo	NA	21	NA	No	NA	NA	NA	NA	NA	NA	NA	NA	No seizures	NA	NA	NA	NA	NA	NA	NA	NA	NA
SLC6A1_003	SLC6A1-Connect	3	11061950	T	NA	c.523_524insA	p.Ser175Tyrfs*32	PTV	No	unknown	Female	2.7	No	Yes	12	No	No	No	Yes	No	No	Yes	EOAE	Developmental delay	Developmental delay	No	No	No	No	No	No	Frequent bursts of generalized posteriorly dominant 3-3.5-Hz activity mixed with spikes
SLC6A1_004	SLC6A1-Connect	3	11059592	A	G	c.302A>G	p.Glu101Gly	missense	No	unknown	NA	3.5	No	NA	30	No	No	No	No	Yes	No	Yes	Unavailable	Normal	Mild DD/ID	No	No	Yes	NA	NA	NA	NA
SLC6A1_005	SLC6A1-Connect	3	11059607	A	G	c.317A>G	p.Gln106Arg	missense	No	unknown	NA	9	Yes	NA	NA	NA	NA	NA	NA	NA	NA	NA	Unavailable	NA	Moderate DD/ID	No	Yes	No	No	Yes	No	NA
SLC6A1_006	SLC6A1-Connect	3	11059573	G	T	c.283G>T	p.Val95Phe	missense	No	inherited	NA	10	Yes	Yes	15	No	Yes	No	No	No	No	No	NAFE	Mild DD/ID	Mild DD/ID	Yes	No	No	No	Yes	No	Initial: Normal, follow-up: Bioccipitopartial and Posterior-temporal 3-4 Hz spike-and-slow-waves
SLC6A1_007	SLC6A1-Connect	3	11059051	G	A	c.154G>A	p.Asp52Asn	missense	No	de novo	NA	10	No	Yes	48	No	No	No	No	No	No	Yes	Unclassified General	Normal	Mild DD/ID	NA	NA	NA	No	No	No	Bifrontal 3-Hz spike-and-slow-waves
SLC6A1_008	Epi25 Collaborative, 2019	3	11058996	G	T	c.99G>T	p.Lys33Asn	missense	No	unknown	NA	NA	NA	Yes	NA	NA	NA	NA	NA	NA	NA	NA	NAFE	NA	NA	NA	NA	No	NA	NA	NA	NA
SLC6A1_009	Epi25 Collaborative, 2019	3	11067933	C	G	c.966C>G	p.Ile322Met	missense	Yes	unknown	NA	NA	NA	Yes	NA	NA	NA	NA	NA	NA	NA	NA	NAFE	NA	NA	NA	NA	No	NA	NA	NA	NA
SLC6A1_010	Epi25 Collaborative, 2019	3	11067548	C	A	c.939C>A	p.His313Gln	missense	No	unknown	NA	NA	NA	Yes	NA	NA	NA	NA	NA	NA	NA	NA	NAFE	NA	NA	NA	NA	No	NA	NA	NA	NA
SLC6A1_011	Epi25 Collaborative, 2019	3	11067498	G	A	c.889G>A	p.Gly297Arg	missense	No	unknown	NA	NA	NA	Yes	NA	NA	NA	NA	NA	NA	NA	NA	DEE	NA	NA	NA	NA	No	NA	NA	NA	NA
SLC6A1_012	Epi25 Collaborative, 2019	3	11067472	C	T	c.863C>T	p.Ala288Val	missense	No	unknown	NA	NA	NA	Yes	NA	NA	NA	NA	NA	NA	NA	NA	DEE	NA	NA	NA	NA	No	NA	NA	NA	NA
SLC6A1_013	Epi25 Collaborative, 2019	3	11067204	C	T	c.784C>T	p.Pro262Ser	missense	No	unknown	NA	NA	NA	Yes	NA	NA	NA	NA	NA	NA	NA	NA	GGE	NA	NA	NA	NA	No	NA	NA	NA	NA
SLC6A1_014	Epi25 Collaborative, 2019	3	11067144	T	G	c.724T>G	p.Phe242Val	missense	Yes	unknown	NA	NA	NA	Yes	NA	NA	NA	NA	NA	NA	NA	NA	GGE	NA	NA	NA	NA	No	NA	NA	NA	NA
SLC6A1_015	Epi25 Collaborative, 2019	3	11067144	T	G	c.724T>G	p.Phe242Val	missense	No	unknown	NA	NA	NA	Yes	NA	NA	NA	NA	NA	NA	NA	NA	NAFE	NA	NA	NA	NA	No	NA	NA	NA	NA
SLC6A1_016	Epi25 Collaborative, 2019	3	11064076	G	A	c.636G>A	p.Trp212Ter	PTV	No	unknown	NA	NA	NA	Yes	NA	NA	NA	NA	NA	NA	NA	NA	DEE	NA	NA	NA	NA	No	NA	NA	NA	NA
SLC6A1_017	Epi25 Collaborative, 2019	3	11064033	A	G	c.593A>G	p.His198Arg	missense	No	unknown	NA	NA	NA	Yes	NA	NA	NA	NA	NA	NA	NA	NA	GGE	NA	NA	NA	NA	No	NA	NA	NA	NA
SLC6A1_018	Epi25 Collaborative, 2019	3	11064024	G	A	c.584G>A	p.Arg195His	missense	Yes	unknown	NA	NA	NA	Yes	NA	NA	NA	NA	NA	NA	NA	NA	NAFE	NA	NA	NA	NA	No	NA	NA	NA	NA
SLC6A1_019	Epi25 Collaborative, 2019	3	11064023	C	A	c.583C>A	p.Arg195Ser	missense	No	unknown	NA	NA	NA	Yes	NA	NA	NA	NA	NA	NA	NA	NA	GGE	NA	NA	NA	NA	No	NA	NA	NA	NA
SLC6A1_020	Epi25 Collaborative, 2019	3	11058952	G	C	c.55G>C	p.Glu19Gln	missense	No	unknown	NA	NA	NA	Yes	NA	NA	NA	NA	NA	NA	NA	NA	GGE	NA	NA	NA	NA	No	NA	NA	NA	NA
SLC6A1_021	Epi25 Collaborative, 2019	3	11060328	T	C	c.415T>C	p.Tyr139His	missense	No	unknown	NA	NA	NA	Yes	NA	NA	NA	NA	NA	NA	NA	NA	GGE	NA	NA	NA	NA	No	NA	NA	NA	NA
SLC6A1_022	Epi25 Collaborative, 2019	3	11059622	G	A	c.332G>A	p.Gly111Glu	missense	No	unknown	NA	NA	NA	Yes	NA	NA	NA	NA	NA	NA	NA	NA	GGE	NA	NA	NA	NA	No	NA	NA	NA	NA
SLC6A1_023	Epi25 Collaborative, 2019	3	11059621	G	C	c.331G>C	p.Gly111Arg	missense	No	unknown	NA	NA	NA	Yes	NA	NA	NA	NA	NA	NA	NA	NA	DEE	NA	NA	NA	NA	No	NA	NA	NA	NA
SLC6A1_024	Epi25 Collaborative, 2019	3	11059120	G	A	c.223G>A	p.Gly75Arg	missense	No	unknown	NA	NA	NA	Yes	NA	NA	NA	NA	NA	NA	NA	NA	GGE	NA	NA	NA	NA	No	NA	NA	NA	NA
SLC6A1_025	Epi25 Collaborative, 2019	3	11078575	G	A	c.1723G>A	p.Glu575Lys	missense	No	unknown	NA	NA	NA	Yes	NA	NA	NA	NA	NA	NA	NA	NA	NAFE	NA	NA	NA	NA	No	NA	NA	NA	NA
SLC6A1_026	Epi25 Collaborative, 2019	3	11078574	C	G	c.1722C>G	p.Ser574Arg	missense	Yes	unknown	NA	NA	NA	Yes	NA	NA	NA	NA	NA	NA	NA	NA	NAFE	NA	NA	NA	NA	No	NA	NA	NA	NA
SLC6A1_027	Epi25 Collaborative, 2019	3	11076278	C	T	c.1589C>T	p.Pro530Leu	missense	No	unknown	NA	NA	NA	Yes	NA	NA	NA	NA	NA	NA	NA	NA	GGE	NA	NA	NA	NA	No	NA	NA	NA	NA
SLC6A1_028	Epi25 Collaborative, 2019	3	11076268	T	C	c.1579T>C	p.Tyr527His	missense	No	unknown	NA	NA	NA	Yes	NA	NA	NA	NA	NA	NA	NA	NA	GGE	NA	NA	NA	NA	No	NA	NA	NA	NA
SLC6A1_029	Epi25 Collaborative, 2019	3	11076220	G	A	c.1531G>A	p.Val511Met	missense	No	unknown	NA	NA	NA	Yes	NA	NA	NA	NA	NA	NA	NA	NA	GGE	NA	NA	NA	NA	No	NA	NA	NA	NA
SLC6A1_030	Epi25 Collaborative, 2019	3	11075375	T	C	c.1477T>C	p.Cys493Arg	missense	No	unknown	NA	NA	NA	Yes	NA	NA	NA	NA	NA	NA	NA	NA	GGE	NA	NA	NA	NA	No	NA	NA	NA	NA
SLC6A1_031	Epi25 Collaborative, 2019	3	11072882	A	G	c.1343A>G	p.Lys448Arg	missense	Yes	unknown	NA	NA	NA	Yes	NA	NA	NA	NA	NA	NA	NA	NA	GGE	NA	NA	NA	NA	No	NA	NA	NA	NA
SLC6A1_032	Epi25 Collaborative, 2019	3	11072876	T	A	c.1337T>A	p.Val446Asp	missense	No	unknown	NA	NA	NA	Yes	NA	NA	NA	NA	NA	NA	NA	NA	GGE	NA	NA	NA	NA	No	NA	NA	NA	NA
SLC6A1_033	Epi25 Collaborative, 2019	3	11070970	C	T	c.1255C>T	p.Arg419Cys	missense	Yes	unknown	NA	NA	NA	Yes	NA	NA	NA	NA	NA	NA	NA	NA	GGE	NA	NA	NA	NA	No	NA	NA	NA	NA
SLC6A1_034	Epi25 Collaborative, 2019	3	11070534	G	T	c.1191+1G>T	NA	splice	No	unknown	NA	NA	NA	Yes	NA	NA	NA	NA	NA	NA	NA	NA	GGE	NA	NA	NA	NA	No	NA	NA	NA	NA
SLC6A1_035	Epi25 Collaborative, 2019	3	11070426	G	A	c.1084G>A	p.Gly362Arg	missense	No	unknown	NA	NA	NA	Yes	NA	NA	NA	NA	NA	NA	NA	NA	GGE	NA	NA	NA	NA	No	NA	NA	NA	NA
SLC6A1_036	Epi25 Collaborative, 2019	3	11068037	C	T	c.1070C>T	p.Ala357Val	missense	No	unknown	NA	NA	NA	Yes	NA	NA	NA	NA	NA	NA	NA	NA	GGE	NA	NA	NA	NA	No	NA	NA	NA	NA
SLC6A1_037	Epi25 Collaborative, 2019	3	11068024	A	G	c.1057A>G	p.Ile353Val	missense	No	unknown	NA	NA	NA	Yes	NA	NA	NA	NA	NA	NA	NA	NA	GGE	NA	NA	NA	NA	No	NA	NA	NA	NA
SLC6A1_038	Satterstorm et al, 2018	3	11059057	C	T	c.160C>T	p.Leu54Phe	missense	Yes	unknown	Male	NA	NA	NA	NA	NA	NA	NA	NA	NA	NA	NA	Unavailable	NA	NA	NA	NA	Yes	NA	NA	NA	NA
SLC6A1_039	Satterstorm et al, 2018	3	11064033	A	C	c.593A>C	p.His198Pro	missense	No	unknown	Male	NA	NA	NA	NA	NA	NA	NA	NA	NA	NA	NA	Unavailable	NA	NA	NA	NA	Yes	NA	NA	NA	NA
SLC6A1_040	Satterstorm et al, 2018	3	11067472	C	T	c.863C>T	p.Ala288Val	missense	No	unknown	Male	NA	NA	Yes	NA	NA	NA	NA	NA	NA	NA	NA	Unavailable	NA	NA	NA	NA	Yes	NA	NA	NA	NA
SLC6A1_041	Satterstorm et al, 2018	3	11067505	G	T	c.896G>T	p.Gly299Val	missense	No	unknown	Female	NA	NA	NA	NA	NA	NA	NA	NA	NA	NA	NA	Unavailable	NA	NA	NA	NA	Yes	NA	NA	NA	NA
SLC6A1_042	Satterstorm et al, 2018	3	11067528	G	A	c.919G>A	p.Gly307Arg	missense	No	unknown	Female	NA	NA	Yes	NA	NA	NA	NA	NA	NA	NA	NA	Unavailable	NA	NA	NA	NA	Yes	NA	NA	NA	NA
SLC6A1_043	Satterstorm et al, 2018	3	11067991	G	A	c.1024G>A	p.Val342Met	missense	No	unknown	Female	NA	NA	Yes	NA	NA	NA	NA	NA	NA	NA	NA	Unavailable	NA	NA	NA	NA	Yes	NA	NA	NA	NA
SLC6A1_044	Satterstorm et al, 2018	3	11068045	G	A	c.1078G>A	p.Gly360Ser	missense	No	unknown	Female	NA	NA	Yes	NA	NA	NA	NA	NA	NA	NA	NA	Unavailable	NA	NA	NA	NA	Yes	NA	NA	NA	NA
SLC6A1_045	Satterstorm et al, 2018	3	11076337	G	A	c.1648G>A	p.Gly550Arg	missense	No	unknown	Male	NA	NA	Yes	NA	NA	NA	NA	NA	NA	NA	NA	Unavailable	NA	NA	NA	NA	Yes	NA	NA	NA	NA
SLC6A1_046	Johanensen et al, 2018	3	11059001	A	NA	c.104dupA	p.Lys36GluFsTer171	PTV	No	de novo	Female	6	No	Yes	5	No	No	No	Yes	Yes	No	Yes	EOAE	NA	Moderate DD/ID	NA	NA	NA	No	Yes	No	Bioccipital background slowing and Generalized spike-and-slow-wave
SLC6A1_047	Johanensen et al, 2018	3	11059120	G	A	c.223G>A	p.Gly75Arg	missense	No	de novo	Male	13	Yes	Yes	48	No	No	No	No	No	No	Yes	Unclassified General	Mild DD/ID	Mild DD/ID	No	No	No	No	No	Yes	Generalized atypical spike-and-slow-wave
SLC6A1_048	Johanensen et al, 2018	3	11060332	A	G	c.419A>G	p.Tyr140Cys	missense	No	de novo	Female	17	No	Yes	24	Yes	No	No	No	Yes	Yes	Yes	EMAS	Learning dishability	Mild DD/ID	No	No	No	No	No	No	Generalized spike-and-slow-wave
SLC6A1_049	Johanensen et al, 2018	3	11060347	C	T	c.434C>T	p.Ser145Phe	missense	No	de novo	Female	2.3	No	NA	NA	No	No	No	No	No	No	No	CAE	NA	Mild DD/ID	No	Yes	Yes	Yes	Yes	Yes	Normal
SLC6A1_050	Johanensen et al, 2018	3	11062005	G	A	c.578G>A	p.Thp193Ter	PTV	No	de novo	Female	12	No	Yes	38	No	No	No	No	Yes	Yes	Yes	EMAS	Mild DD/ID	Mild DD/ID	No	No	Yes	No	No	No	Initial: Background slowing and generalized spike-and-slow-wave; Follow-up: normal
SLC6A1_051	Johanensen et al, 2018	3	11064135	G	T	c.695G>T	p.Gly232Val	missense	No	de novo	Male	10	No	Yes	24	No	No	No	No	No	No	Yes	EMAS	Mild DD/ID	Mild DD/ID	No	No	No	No	No	No	Centrotemporal spike-and-slow-wave
SLC6A1_052	Johanensen et al, 2018	3	11064135	G	T	c.695G>T	p.Gly232Val	missense	No	inherited	Male	17	Yes	Yes	12	No	No	No	No	Yes	No	Yes	EMAS	NA	Moderate DD/ID	No	No	No	No	No	Yes	Background slowing and Generalized 3-Hz spike-and-slow-wave
SLC6A1_053	Johanensen et al, 2018	3	11064135	G	T	c.695G>T	p.Gly232Val	missense	No	inherited	Female	10	Yes	Yes	13	No	No	No	No	Yes	No	Yes	EMAS	Normal	Mild DD/ID	No	No	No	No	No	No	Background slowing and Generalized (poly)spike-and-slow-wave
SLC6A1_054	Johanensen et al, 2018	3	11064135	G	T	c.695G>T	p.Gly232Val	missense	No	unknown	Female	NA	Yes	NA	NA	No	No	No	No	No	No	No	Unavailable	NA	Learning dishability	No	No	No	NA	NA	NA	NA
SLC6A1_055	Johanensen et al, 2018	3	11067229	T	C	c.809T>C	p.Phe270Ser	missense	No	de novo	Male	7	No	Yes	18	No	No	No	No	No	No	Yes	Unclassified General	Learning dishability	Mild DD/ID	Yes	Yes	No	No	No	No	Occipital notched rhythmic delta and 2-2.5-Hz spike-and-slow-wave
SLC6A1_056	Johanensen et al, 2018	3	11067472	C	T	c.863C>T	p.Ala288Val	missense	No	de novo	Male	8	No	Yes	22	No	No	No	No	Yes	Yes	Yes	EMAS	Mild DD/ID	Mild DD/ID	No	No	No	No	No	No	Generalized 3-Hz spike-and-slow-wave
SLC6A1_057	Johanensen et al, 2018	3	11067472	C	T	c.863C>T	p.Ala288Val	missense	No	unknown	Female	7	Yes	Yes	60	No	Yes	No	No	No	No	Yes	Unclassified General	NA	Moderate DD/ID	No	Yes	Yes	No	No	No	Centrotemporal spike-and-slow-wave and Generalized spike-and-slow-wave
SLC6A1_058	Johanensen et al, 2018	3	11067490	T	NA	c.881_883del	p.Phe294del	INDEL	No	de novo	Male	12	No	Yes	18	No	No	No	No	Yes	Yes	Yes	EMAS	Mild DD/ID	Moderate DD/ID	Yes	No	No	No	No	Yes	Background slowing and Generalized spike-and-slow-waves
SLC6A1_059	Johanensen et al, 2018	3	11067954	C	A	c.987C>A	p.Cys329Ter	PTV	No	de novo	Female	11	No	Yes	66	NA	NA	NA	No	NA	NA	NA	EMAS	Mild DD/ID	Mild DD/ID	No	Yes	No	No	No	No	Background slowing and Generalized spike-and-slow-waves
SLC6A1_060	Johanensen et al, 2018	3	11067991	G	A	c.1024G>A	p.Val342Met	missense	No	inherited	Male	19	Yes	Yes	24	No	No	Yes	No	Yes	No	Yes	EMAS	Normal	Severe DD/ID	Yes	No	No	Yes	No	No	Background slowing, Generalized spike-and-slow-waves, and Multifocal spike-and-slow-waves
SLC6A1_061	Johanensen et al, 2018	3	11067991	G	A	c.1024G>A	p.Val342Met	missense	No	inherited	Male	12	Yes	Yes	15	No	No	No	No	Yes	Yes	Yes	EMAS	Mild DD/ID	Moderate DD/ID	No	Yes	Yes	No	Yes	No	Background slowing, Generalized spike-and-slow-waves, and Multifocal spike-and-slow-waves
SLC6A1_062	Johanensen et al, 2018	3	11067991	G	A	c.1024G>A	p.Val342Met	missense	No	inherited	Male	28	Yes	Yes	NA	No	No	Yes	No	No	No	Yes	CAE	Normal	Normal	NA	NA	NA	No	No	No	Generalized 3-Hz spike-and-slow-waves
SLC6A1_063	Johanensen et al, 2018	3	11067991	G	A	c.1024G>A	p.Val342Met	missense	No	inherited	Female	NA	Yes	NA	NA	No	No	No	No	No	No	No	Unavailable	NA	Mild DD/ID	No	No	No	No	No	No	NA
SLC6A1_064	Johanensen et al, 2018	3	11067991	G	A	c.1024G>A	p.Val342Met	missense	No	de novo	Male	NA	No	Yes	36	No	No	No	No	No	No	Yes	Unclassified General	NA	Learning dishability	NA	NA	NA	NA	NA	NA	NA
SLC6A1_065	Johanensen et al, 2018	3	11067991	G	A	c.1024G>A	p.Val342Met	missense	No	de novo	Male	8	No	Yes	60	No	No	No	No	No	No	Yes	Unclassified General	Moderate DD/ID	Moderate DD/ID	No	No	Yes	NA	NA	NA	Generalized 3-Hz spike-and-slow-waves
SLC6A1_066	Johanensen et al, 2018	3	11067991	G	A	c.1024G>A	p.Val342Met	missense	No	de novo	Female	5	No	Yes	24	No	No	No	No	Yes	Yes	Yes	EMAS	Moderate DD/ID	Moderate DD/ID	Yes	Yes	No	No	No	No	Generalized 2.5-3.5-Hz (poly)spike-and-slow-waves
SLC6A1_067	Johanensen et al, 2018	3	11067991	G	A	c.1024G>A	p.Val342Met	missense	No	de novo	Female	10	Yes	Yes	13	No	No	No	Yes	No	No	Yes	Unclassified General	Mild DD/ID	Moderate DD/ID	No	No	Yes	No	No	Yes	Generalized spike-and-slow-wave, Occipital 3-Hz spike-and-slow-waves, Occipital notched delta slowing
SLC6A1_068	Johanensen et al, 2018	3	11068037	C	T	c.1070C>T	p.Ala357Val	missense	No	de novo	Female	9	No	Yes	11	No	No	No	No	Yes	No	Yes	EMAS	Moderate DD/ID	Mild DD/ID	No	No	No	No	No	Yes	Generalized delta slowing, Generalized spike-and-slow-waves, Left Occipital spikes-and-slow-waves, Left Centrotemporal spike-and-slow-waves
SLC6A1_069	Johanensen et al, 2018	3	11070426	G	A	c.1084G>A	p.Gly362Arg	missense	No	unknown	Female	21	NA	Yes	84	No	Yes	Yes	No	No	No	No	TLE	Mild DD/ID	Moderate DD/ID	No	No	No	NA	NA	No	Frontotemporal spike-and-slow-waves and Generalized 3-4-Hz spike-and-slow-waves
SLC6A1_070	Johanensen et al, 2018	3	11070426	G	A	c.1084G>A	p.Gly362Arg	missense	No	inherited	Male	NA	No	Yes	12	No	No	Yes	No	Yes	No	Yes	LGS	NA	Moderate DD/ID	No	No	No	NA	NA	No	Background slowing and Genearlized 2-Hz (poly) spike-and-slow-waves
SLC6A1_071	Johanensen et al, 2018	3	11070497	C	G	c.1155C>G	p.Phe385Leu	missense	No	de novo	Male	10	No	Yes	15	No	No	No	No	Yes	Yes	No	EMAS	Normal	Mild DD/ID	No	No	Yes	No	No	Yes	Posterior 3-4-Hz spike-and-slow-waves
SLC6A1_072	Johanensen et al, 2018	3	11072881	A	T	c.1342A>T	p.Lys448Ter	PTV	No	de novo	Female	10	No	Yes	36	No	No	No	No	Yes	Yes	No	EMAS	Moderate DD/ID	Moderate DD/ID	No	No	Yes	No	No	Yes	Generalized and lateralized delta slowing and spike-and-slow-waves
SLC6A1_073	Johanensen et al, 2018	3	11072908	G	NA	c.1369_1370 delGG	p.Gly457HisFsTer10	PTV	No	de novo	Male	12	NA	Yes	36	No	No	No	No	Yes	Yes	Yes	EMAS	Mild DD/ID	Mild DD/ID	No	No	No	No	No	Yes	Initial: Generalized (poly) spike-and-slow-waves, Centrotemporal spike-and-slow-waves; Follow-up: normal
SLC6A1_074	Johanensen et al, 2018	3	11072916	C	G	c.1377C>G	p.Ser459Arg	missense	No	de novo	Female	13	No	Yes	60	No	No	No	No	No	No	Yes	Unclassified General	Severe DD/ID	Severe DD/ID	No	Yes	No	No	No	No	Generalized (polys) spike-and-slow-waves
SLC6A1_075	Johanensen et al, 2018	3	11076220	G	A	c.1531G>A	p.Val511Met	missense	No	de novo	Male	5	No	Yes	12	No	No	No	No	No	No	Yes	Unclassified General	Normal	Mild DD/ID	Yes	No	No	No	No	No	Background slowing, Generalized spike-and-slow-waves, Focal spike-and-slow-waves
SLC6A1_076	Johanensen et al, 2018	3	11076289	C	T	c.1600C>T	p.Gln534Ter	PTV	No	de novo	Female	5	No	Yes	24	No	No	No	Yes	Yes	Yes	Yes	EMAS	Mild DD/ID	Mild DD/ID	Yes	No	No	Yes	No	Yes	Background slowing, Bioccipital delta slowing, Generalized spike-and-slow-waves
SLC6A1_077	Johanensen et al, 2018	3	11067457	A	G	c.850-2A>G	NA	splice	No	de novo	Female	4	NA	Yes	16	No	No	No	No	Yes	Yes	Yes	EMAS	Normal	Mild DD/ID	NA	NA	NA	No	No	No	Generalized delta slowin and Generalized (posterior predominant) spike-and-slow-waves
SLC6A1_078	Johanensen et al, 2018	3	11058903	G	C	c.6,1528-1G>C	p.Ala2Ala	synonimous	Yes	de novo	Female	12	Yes	Yes	72	No	No	No	No	No	No	Yes	CAE	NA	Mild DD/ID	NA	NA	NA	Yes	No	No	Rare bifrontal 3-Hz spike-and-slow-waves
SLC6A1_079	Johanensen et al, 2018	3	3p25.3 partial deletion	NA	NA	NA	NA	CNV	No	de novo	Female	7	No	Yes	36	No	No	No	No	Yes	Yes	Yes	EMAS	NA	Mild DD/ID	No	No	No	No	No	No	Background slowing and Generalized delta slowing and spike-and-slow-waves
SLC6A1_080	SLC6A1-Connect	3	3p25.3 partial deletion	NA	NA	NA	NA	CNV	No	unknown	NA	4	No	No	NA	NA	NA	NA	NA	NA	NA	NA	No seizures	NA	NA	No	No	No	No	No	No	Normal 2018: mild slowing, occasional bursts of generalized activity, no epilepsy, severe non-ictal starring events
SLC6A1_081	SLC6A1-Connect	3	11059621	G	A	c.331G>A	p.Gly111Arg	missense	No	de novo	NA	2	NA	No	NA	No	No	No	No	No	No	No	No seizures	NA	NA	No	No	No	No	Yes	No	Normal
SLC6A1_082	SLC6A1-Connect	3	11059028	G	A	c.131G>A	p.Arg44Gln	missense	No	de novo	NA	4	NA	NA	NA	NA	NA	NA	NA	NA	NA	NA	Unavailable	NA	NA	NA	NA	Yes	NA	NA	NA	Rare occipital rhytmic delta slowing
SLC6A1_083	SLC6A1-Connect	3	11067232	A	G	c.812A>G	p.Tyr271Cys	missense	No	de novo	NA	6	Yes	No	NA	NA	NA	NA	NA	NA	NA	NA	No seizures	Learning dishability	Learning dishability	Yes	No	Yes	No	No	No	NA
SLC6A1_084	SLC6A1-Connect	3	11059133	G	T	c.236G>T	p.Gly79Val	missense	No	unknown	NA	26	No	Yes	NA	No	No	No	No	Yes	Yes	NA	EMAS	NA	NA	No	No	No	No	No	No	Generalized spike-and-slow-waves and Generalized intermittent slowing
SLC6A1_085	SLC6A1-Connect	3	11070510	T	NA	c.1168_1176del	p.Leu390Leu392del	INDEL	No	de novo	NA	3	No	Yes	30	No	No	No	No	Yes	No	No	Unclassified General	Normal	Severe DD/ID	No	No	Yes	No	No	No	Rare bifrontal spike-and-slow-waves and Rare intermittent background theta/delta slowing
SLC6A1_086	Kim et al, 2019	3	11071039	G	A	c.1323+1G>A	NA	splice	No	unknown	Female	7.7	Yes	Yes	41	No	No	Yes	NA	No	No	Yes	EOAE	Developmental delay	Developmental delay	Yes	NA	No	NA	NA	NA	Generalized 2.5-3-Hz spike-and-slow-waves
SLC6A1_087	Kim et al, 2019	3	11067458	G	T	c.850-1G>T	NA	splice	No	unknown	Male	12.4	NA	Yes	50	No	No	Yes	NA	No	No	Yes	EOAE	Normal	Normal	NA	NA	No	NA	NA	NA	Semirhythmic Generalized 2.5-Hz spike-and-slow-waves
SLC6A1_088	Kim et al, 2019	3	11067522	G	C	c.913G>C	p.Ala305Pro	missense	No	de novo	Male	8.3	NA	NA	15	No	No	No	NA	No	No	Yes	Unclassified General	Developmental delay	Developmental delay	NA	NA	No	NA	NA	NA	Generalized spike-and-slow-waves and Focal spike-and-slow-waves
SLC6A1_089	Kim et al, 2019	3	11068037	C	T	c.1070C>T	p.Ala357Val	missense	No	de novo	Female	11.6	NA	Yes	23	No	No	Yes	NA	Yes	Yes	Yes	EOAE	Developmental delay	Developmental delay	NA	NA	No	NA	NA	NA	Generalized delta slowing, Generalized spike-and-slow-waves, Focal spike-and-slow-waves
SLC6A1_090	Kim et al, 2019	3	11059027	C	T	c.130C>T	p.Arg44Trp	missense	No	unknown	Male	9.3	Yes	NA	28	No	No	No	NA	No	No	Yes	Unclassified General	Learning dishability	Learning dishability	NA	NA	No	NA	NA	NA	Generalized spike-and-slow-waves
SLC6A1_091	Kim et al, 2019	3	11060369	C	A	c.456C>A	p.Tyr152Ter	PTV	No	de novo	Female	8.7	Yes	Yes	51	No	No	Yes	NA	No	No	Yes	EOAE	Developmental delay	Developmental delay	NA	NA	No	NA	NA	NA	Generalized 3-Hz spike-and-slow-waves
SLC6A1_092	Posar et al, 2019	3	11078549	G	A	c.1697G>A	p.Arg566His	missense	Yes	inherited	Male	8	No	Yes	144	No	No	No	Yes	No	No	Yes	Unclassified General	Learning dishability	Learning dishability	NA	NA	No	NA	NA	NA	Generalized (bifrontal predominant) 3.5-Hz (poly) spike-and-slow-waves
SLC6A1_093	SLC6A1-Connect	3	11067472	C	T	c.863C>T	p.Ala288Val	missense	No	unknown	Male	2	NA	NA	NA	NA	NA	NA	NA	NA	NA	NA	Unavailable	NA	NA	NA	NA	NA	NA	NA	NA	NA
SLC6A1_094	SLC6A1-Connect	3	11067472	C	T	c.863C>T	p.Ala288Val	missense	No	unknown	Female	7	NA	NA	NA	NA	NA	NA	NA	NA	NA	NA	Unavailable	NA	NA	NA	NA	NA	NA	NA	NA	NA
SLC6A1_095	Snoeijen-Schouwenaars et al, 2018	3	11067991	G	A	c.1024G>A	p.Val342Met	missense	No	de novo	Male	NA	NA	Yes	NA	NA	NA	NA	NA	NA	NA	NA	Unclassified General	NA	Moderate DD/ID	NA	NA	NA	NA	NA	NA	NA
SLC6A1_096	Truty et al, 2019	3	11067472	C	T	c.863C>T	p.Ala288Val	missense	No	unknown	NA	NA	NA	Yes	NA	NA	NA	NA	NA	NA	NA	NA	Unavailable	NA	NA	NA	NA	NA	NA	NA	NA	NA
SLC6A1_097	Truty et al, 2019	3	11068037	C	T	c.1070C>T	p.Ala357Val	missense	No	unknown	NA	NA	NA	Yes	NA	NA	NA	NA	NA	NA	NA	NA	Unavailable	NA	NA	NA	NA	NA	NA	NA	NA	NA
SLC6A1_098	Truty et al, 2019	3	11070970	C	NA	c.1255del	p.Arg419Alafs*15	PTV	No	unknown	NA	NA	NA	Yes	NA	NA	NA	NA	NA	NA	NA	NA	Unavailable	NA	NA	NA	NA	NA	NA	NA	NA	NA
SLC6A1_099	Truty et al, 2019	3	11075333	C	T	c.1435C>T	p.Arg479Ter	PTV	No	unknown	NA	NA	NA	Yes	NA	NA	NA	NA	NA	NA	NA	NA	Unavailable	NA	NA	NA	NA	NA	NA	NA	NA	NA
SLC6A1_100	Truty et al, 2019	3	11059120	G	A	c.223G>A	p.Gly75Arg	missense	No	unknown	NA	NA	NA	Yes	NA	NA	NA	NA	NA	NA	NA	NA	Unavailable	NA	NA	NA	NA	NA	NA	NA	NA	NA
SLC6A1_101	Truty et al, 2019	3	11064080	C	NA	c.640_658del	p.Leu214Serfs*32	PTV	No	unknown	NA	NA	NA	Yes	NA	NA	NA	NA	NA	NA	NA	NA	Unavailable	NA	NA	NA	NA	NA	NA	NA	NA	NA
SLC6A1_102	Truty et al, 2019	3	11075358	T	C	c.1460T>C	p.Met487Thr	missense	No	unknown	NA	NA	NA	Yes	NA	NA	NA	NA	NA	NA	NA	NA	Unavailable	NA	NA	NA	NA	NA	NA	NA	NA	NA
SLC6A1_103	Truty et al, 2019	3	11061950	T	NA	c.523_524insA	p.Ser175Tyrfs*32	PTV	No	unknown	NA	NA	NA	Yes	NA	NA	NA	NA	NA	NA	NA	NA	Unavailable	NA	NA	NA	NA	NA	NA	NA	NA	NA
SLC6A1_104	Truty et al, 2019	3	11072916	C	G	c.1377C>G	p.Ser459Arg	missense	No	unknown	NA	NA	NA	Yes	NA	NA	NA	NA	NA	NA	NA	NA	Unavailable	NA	NA	NA	NA	NA	NA	NA	NA	NA
SLC6A1_105	Truty et al, 2019	3	11067991	G	A	c.1024G>A	p.Val342Met	missense	No	unknown	NA	NA	NA	Yes	NA	NA	NA	NA	NA	NA	NA	NA	Unavailable	NA	NA	NA	NA	NA	NA	NA	NA	NA
SLC6A1_106	Truty et al, 2019	3	11072874	T	NA	c.1335dup	p.Val446Cysfs*6	PTV	No	unknown	NA	NA	NA	Yes	NA	NA	NA	NA	NA	NA	NA	NA	Unavailable	NA	NA	NA	NA	NA	NA	NA	NA	NA
SLC6A1_107	Truty et al, 2019	3	11076220	G	A	c.1531G>A	p.Val511Met	missense	No	unknown	NA	NA	NA	Yes	NA	NA	NA	NA	NA	NA	NA	NA	Unavailable	NA	NA	NA	NA	NA	NA	NA	NA	NA
SLC6A1_108	Truty et al, 2019	3	11075324	G	A	c.1427-1G>A	NA	splice	No	unknown	NA	NA	NA	Yes	NA	NA	NA	NA	NA	NA	NA	NA	Unavailable	NA	NA	NA	NA	NA	NA	NA	NA	NA
SLC6A1_109	Truty et al, 2019	3	11060385	G	T	c.471+1G>T	NA	splice	No	unknown	NA	NA	NA	Yes	NA	NA	NA	NA	NA	NA	NA	NA	Unavailable	NA	NA	NA	NA	NA	NA	NA	NA	NA
SLC6A1_110	SLC6A1-Connect	3	11075316	A	G	c.1427-9A>G	NA	splice	No	de novo	Male	1.6	No	No	NA	No	NA	NA	NA	NA	NA	NA	No seizures	Severe DD/ID	Severe DD/ID	No	No	No	No	Yes	no	Normal
SLC6A1_111	SLC6A1-Connect	3	11059123	A	G	c.226A>G	p.Lys76Glu	missense	No	de novo	Female	2.9	No	Yes	18	No	No	No	Yes	Yes	Yes	No	EMAS	Mild DD/ID	Mild DD/ID	No	No	No	No	No	Yes	Generalized 2.5-4-Hz spike-and-slow-waves, Bifronto-temporal (poly) spike-and-slow-waves, and Bioccipito-parieto-centrotemporal delta/theta slowing
SLC6A1_112	SLC6A1-Connect	3	11059620	C	NA	c.330del	p.Ile110Metfs*4	PTV	No	de novo	Female	17	No	No	NA	No	No	No	No	No	No	No	No seizures	Severe DD/ID	Severe DD/ID	No	No	Yes	No	No	No	NA
SLC6A1_113	Kim et al, 2019	3	full deletion of SLC6A1	NA	NA	NA	NA	CNV	No	unknown	Female	6.8	NA	NA	33	No	No	No	No	Yes	No	Yes	Unclassified general	Developmental delay	Developmental delay	No	No	No	No	No	No	Bifrontal spike-and-slow-waves
SLC6A1_114	Rees et al, 2020	3	11059567	G	A	c.277G>A	p.Ala93Thr	missense	No	de novo	Female	-	Yes	NA	NA	No	No	No	No	No	No	No	Unavailable	Normal	Normal	No	No	No	No	No	No	NA
SLC6A1_115	Rees et al, 2020	3	11064071	C	T	c.631C>T	p.Arg211Cys	missense	Yes	de novo	NA	-	Yes	No	NA	No	No	No	No	No	No	No	No seizures	Normal	Normal	No	No	No	No	No	No	NA
SLC6A1_116	Rees et al, 2020	3	11075382	G	T	c.1484G>T	p.Trp495Leu	missense	No	de novo	NA	-	Yes	No	NA	No	No	No	No	No	No	No	No seizures	Normal	Normal	No	No	No	No	No	No	NA
`
